# Supplementary material for: Investigating the Sole Olefin-Based Cycle in Small-Cage MCM-35-Catalyzed Methanol-to-Olefins Reactions
Source: Molecules. 2024 Apr 28;29(9):2037. doi: 10.3390/molecules29092037 (PMC11085503; doi:10.3390/molecules29092037)
Supplement: Supplementary file 1 [file molecules-29-02037-s001.zip]

Archive with 1 entries (1 files):
- molecules-2935841-supplementary.pdf
